# Supplementary material for: Parameter calibration method for car-following models under snowy weather conditions: Integrating an informer time series encoder and physics-informed neural networks
Source: PLoS One. 2026 Jun 9;21(6):e0350550. doi: 10.1371/journal.pone.0350550 (PMC13249222; doi:10.1371/journal.pone.0350550)
Supplement: S1 File — The dataset contains the values behind all means, standard deviations, RMSE values, and other statistical measures reported in the manuscript. (XLSX) [file pone.0350550.s001.xlsx]

## Sheet:  Comparison of traffic paramete
Average headway distance	0.358
Average speed	-0.378
Standard deviation of speed	-0.317
Maximum deceleration	-0.438
Reaction time	0.688

## Sheet: Parameter deviation for IDM
	GA	PSO	Bayes	LSTM	DDPG	Informer-PINN
Expected speed	68.3	69.1	67.8	61.2	58.7	65.2
Expected time interval	1.52	1.48	1.55	1.89	2.01	2.13
Maximum acceleration	1.85	1.92	1.79	1.51	1.38	1.24
Comfort deceleration	2.21	2.15	2.28	1.68	1.55	1.46
Minimum distance	2.3	2.2	2.4	3.2	3.5	2.8
Acceleration exponent	3.8	3.9	3.7	3.4	3.3	3.2
Parameter deviation degree	0.38	0.35	0.32	0.22	0.18	0.12

## Sheet: Sensitivity of Informer Encoder
Informer encoder layers	RMSE	Number of parameters	Training time(s)
1	0.48	0.8	45
2	0.44	1.2	78
3	0.41	1.6	124
4	0.4	2.1	186

## Sheet:  error variation under data spa
	Proportion of training data	GA	PSO	Bayes	LSTM	DDPG	Proposed
	0.2	0.82	0.78	0.75	0.68	0.72	0.58
	0.4	0.72	0.69	0.66	0.6	0.62	0.5
	0.6	0.67	0.64	0.6	0.55	0.56	0.45
	0.8	0.64	0.61	0.58	0.54	0.53	0.42
	1	0.63	0.6	0.58	0.53	0.51	0.4
